# Supplementary material for: The effect of reverse transcription enzymes and conditions on high throughput amplicon sequencing of the 16S rRNA
Source: PeerJ. 2019 Oct 25;7:e7608. doi: 10.7717/peerj.7608 (PMC6816399; doi:10.7717/peerj.7608)
Supplement: Supplemental Information 5 — Details of the sequencing data preparation procedure, including the discarding of outlier samples and normalization of sequence counts. [file peerj-07-7608-s005.ipynb]

# %% [markdown]
## Loading data

The upcoming section consists of a few preparatory steps such as: (I.) preparing environment and loading packages necessary for the further steps, (II.) loading sequencing data, (III.) removing outlier and random samples to equalize a number of replicates per group and (IV.) normalizing data using a rarefaction.   

# %% [code]
import sys
import copy

sys.path.append("/home/adam/miseq/seqDataClass")

import pandas as pd
import numpy as np
import random

#import seqDataClass.seqDataClass as seqDataClass
import seqDataClass as seqDataClass

# %% [code]
data = seqDataClass.seqObject(mappingFile="/home/adam/miseq/ReverseTrans/mapping.csv", 
                              taxonomyFile= "/home/adam/miseq/ReverseTrans/taxonomy.csv", 
                              otuFile="/home/adam/miseq/ReverseTrans/otutab.txt", 
                              taxonomySep=',',
                              sampleNamesColumn="Name")

#print(data.data.sum(axis=0))

# Removing outlier samples
bad_samples = ["Osnat056", "Osnat045", "Osnat055"]

for sample in bad_samples:
    print("Removing bad sample : {}".format(sample))
    data.remove_sample(category="Name", sample=sample)
    
# Randomply removing samples from the data set
TGIRT = ["Osnat037", "Osnat038", "Osnat039", "Osnat040", "Osnat041", "Osnat042", "Osnat043"]

tgirtChoice = random.sample(TGIRT, 1)

for sample in tgirtChoice:
    print("Removing randomly: {} from TGIRT".format(sample))
    data.remove_sample(category="Name", sample=sample)

promega55 = ["Osnat059", "Osnat060", "Osnat061", "Osnat062"]
promega55Choice = random.sample(promega55, 2)   # Randomly select an element from a list

for sample in promega55Choice:
    print("Removing randomly: {} from ImPromII 55°C".format(sample))
    data.remove_sample(category="Name", sample=sample)

data.rarefy_to_even_depth(seqDepth=10000,seed=124)

#print(data.data.sum(axis=0))

data.add_otu_parameter(yamlParamDictFile="/home/adam/miseq/ReverseTrans/GC_content_plot/otus_GC.yaml", paramName="GC_content")

# %% [code]
data.save_otu_csv(fileName="/home/adam/miseq/ReverseTrans/normalized_tab.csv")

# %% [markdown]
## Saving data for downstream analysis

Data is normalized by column the results are presented in a table. Following that, only an upper quartile of the classes is further normalized by row (class) and the result is used for the GC relative enrichment plot. 

# %% [code]
data.data

# %% [code]
# A copy of the original data frame
df1 = data.data.copy()

# %% [code]
# Calculating a sum per enzyme category to normalize 
df2 = df1.groupby("Class").sum()

# Standard deviation per enzyme group
df2_std = df2.std(level="Enzyme", axis=1)

# Making a sum on the class and enzyme level
#df2 = df1.sum(level="Class", axis=0)
df2_ave = df2.sum(level="Enzyme", axis=1)

# %% [code]
df2_ave

# %% [code]
df2_std

# %% [markdown]
The data frame is simplified to only a class level information, OTU names, GC content and the four enzymatic conditions. 

# %% [code]
# Copy of the original data frame
df2 = df1.copy()
# Dividing the per/enzyme values by an average to normalize them
df2 = df2.div(df2_ave)

# Sorting out the rest
df2 = df2.reset_index()
df3 = df2.drop(["Domain","Phylum", "Order", "Family", "Genus"], axis=1)
df3

# %% [markdown]
The resulting data frame is "melted" such that the enzymatic conditions become a new column and the GC content and value are the only two numerical value columns.

# %% [code]
df4 = df3.melt(id_vars=["Class", "OTU", "GC_content"])

# %% [markdown]
By summarizing within each Class and Enzyme category, we should receive either 1 or 0 if a group is not present in a given category. 

# %% [code]
df4.groupby(["Class", "Enzyme"]).sum()

# %% [markdown]
Multiplying a GC content value of each OTU by the OTU's relative abundance within a given Class and Enzyme group, we receive the OTU's proportional contribution to the overall Class GC content. By summarizing the GC content over a Class, we obtain it's weighted average GC content. The Class normalized count is discarded. 

# %% [code]
df4.GC_content = df4.GC_content*df4.value
df5 = df4.groupby(["Class","Enzyme"]).sum()
df5 = df5.drop("value", axis=1)
df5 

# %% [code]
df2_ave2 = df2_ave.reset_index()
df2_ave2 = df2_ave2.melt(id_vars="Class")
df2_ave2 = df2_ave2.set_index(["Class", "Enzyme"])
df2_ave2 = df2_ave2.sort_values(["Class", "Enzyme"])
# Renaming the values column to have neater output
df2_ave2.rename(columns={"value":"Average"},level=0, inplace=True)
df2_ave2

# %% [code]
df2_std2 = df2_std.reset_index()
df2_std2 = df2_std2.melt(id_vars="Class")
df2_std2 = df2_std2.set_index(["Class", "Enzyme"])
df2_std2 = df2_std2.sort_values(["Class", "Enzyme"])
# Renaming the values column to have neater output
df2_std2.rename(columns={"value":"StdDev"},level=0, inplace=True)
df2_std2

# %% [code]
dfFinal = pd.concat([df2_ave2, df2_std2, df5],axis=1)
dfFinal

# %% [code]
dfFinal = dfFinal.reset_index()
dfFinal = dfFinal.pivot(index="Class", columns="Enzyme")
dfFinal

# %% [code]
dfFinal.to_csv("GC_class_whole.csv")

# %% [markdown]
Only bacterial classes that account for the upper quartile of the dataset will be plotted. The remaining groups are summarized and labeled as "Low abundance".

# %% [code]
# Using row sums to normalize each class
rowSums = dfFinal.sum(axis=1, level=0)["Average"]

# 85 % quantile
quantile85 = rowSums.quantile(q=0.5)
rowSumsVector = rowSums <= quantile85

# Upper 85% quantile rows
df3 = dfFinal.loc[rowSums >= quantile85, :]
la = dfFinal.loc[rowSums < quantile85, :].sum(axis=0)

# %% [code]
# Pulling lower quantile rows together and appending them to the upper quantile data frame
la = la.to_frame(name="Low abundance")
la = la.transpose()

df3 = df3.append(la)
df3

# %% [code]
df3.to_csv("GC_class_forFigure.csv")

# %% [code]
df3.to_csv("barplot_data_class.csv")

# %% [code]
df3

# %% [code]
# Simplifying a multi index into just one index 
idx = pd.IndexSlice

df1 = data.data.copy()

df1 = df1.sum(level="Enzyme", axis=1)

df1 = df1.reset_index()

df1 = df1.iloc[:,1:]

df1 = df1.iloc[:,[1,5,6,7,8,9,10]]

# %% [code]
df1.index = df1.OTU

df1 = df1.drop("OTU", axis=1)

# %% [code]
colNames = list(df1.columns.get_level_values("Enzyme"))
colNames[1] = "GC"
colNames

df1.columns = colNames

del df1.index.name

# %% [code]
df1melted = df1.melt(id_vars=["Class", "GC"])
df1melted

# %% [code]
colSum = df1melted.groupby("variable").sum()["value"]

colSum["Promega42"]

newValue = []
# Dividing each row value by an appropriate total sum of the category (enzyme)
for row in df1melted.iterrows():
    newValue.append(row[1].value/colSum[row[1].variable])
    
df1melted["value"] = newValue

# %% [code]
df1sum = df1melted.groupby(["Class", "variable"]).sum()

# %% [code]
df1melted.groupby(["Class", "variable"]).mean()

# %% [code]
for row in df1melted.iterrows():
    # For a future convenience
    row=row[1]
    classval = row.Class
    enzyme = row.variable
    print(classval, enzyme)
    break

# %% [code]
idx = pd.IndexSlice
df1sum.loc[idx[classval, enzyme],idx["value"]]

# %% [code]
df1sum.loc[idx[classval, enzyme],:]

# %% [code]
df1.to_csv("data_for_gc_plot.csv")

# %% [markdown]
|Enzyme        |TGIRT  |SuperScriptIV|Promega42  |Promega55|
|:-------------|:-----:|:-----------:|:---------:|:-------:|
|TGIRT         | x     | TvS         | Tv42      | Tv55    |  
|SuperScriptIV | TvS   | x           | Sv42      | Sv55    |
|Promega42     | Tv42  | Sv42        | x         | P42v55  |
|Promega55     | Tv55  | Sv55        | P42v55    | x       |
