# Supplementary material for: The effect of reverse transcription enzymes and conditions on high throughput amplicon sequencing of the 16S rRNA
Source: PeerJ. 2019 Oct 25;7:e7608. doi: 10.7717/peerj.7608 (PMC6816399; doi:10.7717/peerj.7608)
Supplement: Supplemental Information 6 — A detailed description of the procedure of generating the diversity statistical comparison between the tested conditions. [file peerj-07-7608-s006.ipynb]

# %% [code]
library("vegan")

setwd(dir = "~/miseq/ReverseTrans/")
df1 = read.csv("normalized_tab.csv")

mapping = read.csv("mapping.csv", sep = "\t")

rownames(df1) = df1[,1]

df1 = df1[,-1]
df1 = t(df1)

# %% [code]
species_diversity = specpool(df1, rownames(df1))

df1Shannon = diversity(df1, index = "shannon",base = exp(1))
df1Pielou = df1Shannon/log(rowSums(df1),base = exp(1))

# %% [code]
df2 = mapping[mapping$Name %in% rownames(df1),]

df2$Species = species_diversity$Species
df2$Shannon = df1Shannon
df2$Pielou = df1Pielou

df2

# %% [code]
pairwise.t.test(x = df2$Species, g = df2$Enzyme, p.adjust.method = "BH")

# %% [code]
pairwise.t.test(x = df2$Pielou, g = df2$Enzyme, p.adjust.method = "BH")

# %% [code]
pairwise.t.test(x = df2$Shannon, g = df2$Enzyme, p.adjust.method = "BH")
