# Supplementary material for: The effect of reverse transcription enzymes and conditions on high throughput amplicon sequencing of the 16S rRNA
Source: PeerJ. 2019 Oct 25;7:e7608. doi: 10.7717/peerj.7608 (PMC6816399; doi:10.7717/peerj.7608)
Supplement: Supplemental Information 7 — A detailed description of the code used to generate the GC enrichment figure. [file peerj-07-7608-s007.ipynb]

# %% [code]
import pandas as pd
import math

df1 = pd.read_csv("GC_class_forFigure_ordered.csv", header=[0,1], index_col=0)
df1.columns.names = ["Category", "Enzyme"]
df1

# %% [markdown]
|Enzyme        |TGIRT  |SuperScriptIV|Promega42  |Promega55|
|:-------------|:-----:|:-----------:|:---------:|:-------:|
|TGIRT         | x     | TvS         | Tv42      | Tv55    |  
|SuperScriptIV | TvS   | x           | Sv42      | Sv55    |
|Promega42     | Tv42  | Sv42        | x         | P42v55  |
|Promega55     | Tv55  | Sv55        | P42v55    | x       |

# %% [code]
def relativeEnrichment(x, y, stdDevX, stdDevY):
    valueVect = []
    errorVect = []
    
    for a, b, stdDevA, stdDevB in zip(x, y, stdDevX, stdDevY):
        value = (a-b)/(a+b)
        
        ab_1 = 2/(math.pow((a+b), 2))
        ab_2 = math.sqrt(math.pow(b,2)*math.pow(stdDevA,2) + math.pow(a,2)*math.pow(stdDevB,2))
        error = ab_1*ab_2
        
        valueVect.append(value)
        errorVect.append(math.fabs(error))
    
    return valueVect, errorVect

# %% [code]
idx = pd.IndexSlice

TvS, TvSerror = relativeEnrichment(df1.loc[:, idx["Average", "TGIRT"]],
                                   df1.loc[:, idx["Average", "SuperScriptIV"]],
                                   df1.loc[:, idx["StdDev", "TGIRT"]],
                                   df1.loc[:, idx["StdDev", "SuperScriptIV"]])
df1["Comparison", "TvS"] = TvS
df1["Comparison", "TvSerror"] = TvSerror

Tv42, Tv42error = relativeEnrichment(df1.loc[:, idx["Average", "TGIRT"]],
                                     df1.loc[:, idx["Average", "ImProm-II 42C"]],
                                     df1.loc[:, idx["StdDev", "TGIRT"]],
                                     df1.loc[:, idx["StdDev", "ImProm-II 42C"]])
df1["Comparison", "Tv42"] = Tv42
df1["Comparison", "Tv42error"] = Tv42error

Tv55, Tv55error = relativeEnrichment(df1.loc[:, idx["Average", "TGIRT"]],
                                     df1.loc[:, idx["Average", "ImProm-II 55C"]],
                                     df1.loc[:, idx["StdDev", "TGIRT"]],
                                     df1.loc[:, idx["StdDev", "ImProm-II 55C"]])
df1["Comparison", "Tv55"] = Tv55
df1["Comparison", "Tv55error"] = Tv55error

Sv42, Sv42error = relativeEnrichment(df1.loc[:, idx["Average", "SuperScriptIV"]],
                                     df1.loc[:, idx["Average", "ImProm-II 42C"]],
                                     df1.loc[:, idx["StdDev", "SuperScriptIV"]],
                                     df1.loc[:, idx["StdDev", "ImProm-II 42C"]])
df1["Comparison", "Sv42"] = Sv42
df1["Comparison", "Sv42error"] = Sv42error

Sv55, Sv55error = relativeEnrichment(df1.loc[:, idx["Average", "SuperScriptIV"]], 
                                     df1.loc[:, idx["Average", "ImProm-II 55C"]],
                                     df1.loc[:, idx["StdDev", "SuperScriptIV"]], 
                                     df1.loc[:, idx["StdDev", "ImProm-II 55C"]])
df1["Comparison", "Sv55"] = Sv55
df1["Comparison", "Sv55error"] = Sv55error

P42v55, P42v55error = relativeEnrichment(df1.loc[:, idx["Average", "ImProm-II 42C"]],
                                         df1.loc[:, idx["Average", "ImProm-II 55C"]],
                                         df1.loc[:, idx["StdDev", "ImProm-II 42C"]],
                                         df1.loc[:, idx["StdDev", "ImProm-II 55C"]])
df1["Comparison", "P42v55"] = P42v55
df1["Comparison", "P42v55error"] = P42v55error

# %% [code]
import matplotlib.pyplot as plt
from matplotlib import cm
import numpy as np

default_dpi = plt.rcParamsDefault["figure.dpi"]
plt.rcParams["figure.figsize"] = [6,8]

def barplotFigure(y, y_stdDev, GC_content, name):
    # Bar position
    x_pos = np.arange(len(y))
    # "Stretching" color values betwenn 0 and 1 to get the best colourfulness
    col_norm =(GC_content-min(GC_content))/(max(GC_content-min(GC_content)))
    # Getting color pallette
    colors = cm.viridis(col_norm)
    
    # Legend construction
    plot = plt.scatter(GC_content, GC_content, c=GC_content, cmap="viridis")
    plt.clf()
    plt.colorbar(plot)

    # Barplot 
    plt.barh(x_pos, y, xerr=y_stdDev, color=colors, align="center")
    #plt.errorbar(y, x_pos, 0, y_stdDev)
    plt.yticks(x_pos, df1.index.values)
    plt.title(name)
    
    axes = plt.gca()
    axes.set_xlim([-0.8,0.8])
    
    plt.savefig(name+".pdf", bbox_inches="tight")

# %% [code]
name = "SuperScriptIV : TGIRT            " 
barplotFigure(y=df1["Comparison", "TvS"],
              y_stdDev=df1["Comparison", "TvSerror"],
              GC_content=df1["GC content", "TGIRT"], name=name)

name = "ImProm-II 42°C : TGIRT              " 
barplotFigure(y=df1["Comparison", "Tv42"],
              y_stdDev=df1["Comparison", "Tv42error"],
              GC_content=df1["GC content", "ImProm-II 42C"], name=name)

name = "ImProm-II 55°C : TGIRT               " 
barplotFigure(y=df1["Comparison", "Tv55"],
              y_stdDev=df1["Comparison", "Tv55error"],
              GC_content=df1["GC content", "ImProm-II 55C"], name=name)

name = "ImProm-II 42°C : SuperScriptIV  " 
barplotFigure(y=df1["Comparison", "Sv42"],
              y_stdDev=df1["Comparison", "Sv42error"],
              GC_content=df1["GC content", "ImProm-II 42C"], name=name)

name = "ImProm-II 55°C : SuperScriptIV  " 
barplotFigure(y=df1["Comparison", "Sv55"],
              y_stdDev=df1["Comparison", "Sv55error"],
              GC_content=df1["GC content", "ImProm-II 55C"], name=name)

name = "ImProm-II 55°C : ImProm-II 42°C" 
barplotFigure(y=df1["Comparison", "P42v55"],
              y_stdDev=df1["Comparison", "P42v55error"],
              GC_content=df1["GC content", "ImProm-II 42C"], name=name)
